# Supplementary material for: Bioinformatic analysis of fruit-specific expressed sequence tag libraries of Diospyros kaki Thunb.: view at the transcriptome at different developmental stages
Source: 3 Biotech. 2011 Apr 21;1(1):35–45. doi: 10.1007/s13205-011-0005-9 (PMC3339603; doi:10.1007/s13205-011-0005-9)
Supplement: Supplementary file 1 — Table 1. List of SSRs with primer information (XLS 275 kb) [file 13205_2011_5_MOESM1_ESM.xls]

## Sheet: Sheet1
				Primers
Name/ID	SeqLen	Motif	GC %	Forward	Reverse	Forward Tm	Reverse Tm	Product Size
Contig3	526	tac	54	GACAGAAAGCGGGAGTGAAG	CTGCTCCAAACCCTGTTGAT	59.989	60.111	179
Contig7	577	at	46	ACCCACAAACCAAACACACA	GAAGAGCACCGGAACAGAAG	59.745	59.989	287
Contig13	703	agc	51	AATCGGAGAAGCATTGTTGG	TACCCCACCCTTCTCTGTTG	60.074	59.959	100
Contig13	703	ga	51	AATCGGAGAAGCATTGTTGG	TTTCTTTCTTGCTTGCTGGC	60.074	60.637	178
Contig20	252	at	45	TTCTCATCGACTGTGGCAAG	GGAAATTTTGCAATCTCCACA	59.984	59.93	162
Contig32	220	cac	59	ATCCGTTGTTTTCTTGCACC	CGTAGGTGGTCTCTTGGGAA	59.978	60.103	126
Contig34	1992	ctt	47	GCACGAGGATCAGCCATTAC	TCTGCACCGTATGGGTTGTA	60.634	59.988	293
Contig52	388	tc	54	CACGAGGCCGGCAAAT	CCTCTGAAGCTACTGCCACC	61.822	60.012	199
Contig58	407	tc	42	GCTTGTTCCTCCCTTCCTCT	CAAGGGATGCTGGAGACATT	59.817	60.073	148
Contig60	586	ctt	47	TCAGGAGAACCAGTTCAGGC	GGTGAAGGATTGCCAAGCTA	60.386	60.214	117
Contig61	500	cag	59	GAGATAGTTACGGGGACGCA	CTTCTCCATCATCCTCCGAA	60.096	60.15	285
Contig63	435	agc	50	AGCGCCATCAGAAGTCATTT	ATATCTTGGGATTTTGGGGC	59.843	59.984	157
Contig76	1013	ta	54	ATCTTCTGCCCGTGAACATC	AAACTCCACTGTGCACACCA	60.081	60.203	204
Contig82	795	ct	47	CACGAGGAATCTCTCCGC	TCCATTTCCATCAGCATCAA	59.452	60.009	281
Contig89	602	cac	49	CGAGCTCAGCTTCTTCTGCT	AACAGGTTGAGGAGGGGTTT	60.179	59.834	153
Contig90	606	ga	49	CAAAGTGCGGTGAAAAGGAT	GAGGCACATTTCTGTCTCCC	60.11	59.661	212
Contig93	520	ag	47	AGACATTGCCCTGACATTCC	CTTTACTCGGCCTGGAGGTT	59.934	60.621	270
Contig96	636	tc	47	GGCCTTCTACCACCAGTTCA	CAACATATTGATGGGGAGGG	60.111	60.006	208
Contig101	471	ag	55	GAAGCTGCATGAGCATTTGA	CTTTCTCGCTCTCTCGTTCG	60.104	60.41	286
Contig104	1095	at	46	AGTTGGTGCTCGATCTGCTT	GGAACGGCTTACAACACACA	60.02	59.615	200
Contig104	1095	tta	46	AGTTGGTGCTCGATCTGCTT	GGGAACGGCTTACAACACAC	60.02	60.419	201
Contig107	380	gat	39	TCCGCCTTAGTTTTGTAGCC	CAGGAAAAGGATGCCACCTA	59.361	60.066	217
Contig118	480	cagatt	41	GCAAAGGGTTCATCAAGAGC	GGCCAACTCCTTTTCACAAA	59.82	60.088	248
Contig125	750	ag	49	TGGACCATGAACACTGTCGT	ACGAGGAGAACCCTCGCTT	60.005	61.314	238
Contig137	419	at	53	CACACACACTGGGGACAAAG	CACAAACACAAGCTGGAGGA	60.039	59.873	238
Contig137	419	ggt	53	CACACACACTGGGGACAAAG	CACAAACACAAGCTGGAGGA	60.039	59.873	238
Contig141	277	tat	34	TGCAATTGGAATGGGAATTT	GCAGCATGCAATGATGTGAT	60.132	60.674	100
Contig152	434	ta	35	CTCCAGAATGCTTTCATCCG	CCTTAAGGTGTGGGGGATTT	60.734	60.046	108
Contig153	666	tttct	46	CGTCGAGTCCACCCACTAAT	GGTCACCTGCCTGTTGATTT	59.989	59.973	247
Contig153	666	at	46	CGTCGAGTCCACCCACTAAT	GGTCACCTGCCTGTTGATTT	59.989	59.973	247
Contig159	913	ca	46	GGCCAATTTATGGCAGTTTG	ATGAGCCAAGAGTAGCAGCC	60.323	59.603	167
Contig164	783	at	52	ATAGTAGTGCATCCGCCACC	CACGTTCAGTACCATGAGGG	59.985	59.007	230
Contig172	1172	ct	55	GAGAGTCTCGATGAGGACGG	TCACAGTCGTCGGAGAGAGA	59.945	59.685	267
Contig177	731	at	51	GCGCGAGGATTACTAGCTCA	CTACCGCCGATAGTAAAGCG	60.647	59.89	298
Contig178	506	tc	60	AGAAAGAGAAGGGTGGCGAT	GCTTCAGAGCGAAAGGATTTT	60.212	59.979	229
Contig192	438	tc	57	GAGGGCTTCTTCAAGACGTG	GAGGCTTCTCTCCTCTTTCCA	59.989	60.081	243
Contig208	388	tc	47	GGGAGAGCTGATCTTTCACG	TCGAAGAAAGGAGGAAGCAA	59.95	60.066	127
Contig210	433	gga	56	GATCAGATGGCGTCTTTGGT	GTCAGCTCCTTCTCCCTCCT	60.081	59.952	287
Contig219	607	gaa	46	GGACTGTCGTCCTTCCATTC	TCTTCCTCCTCCTCCTCCTC	59.511	59.883	186
Contig219	607	gag	46	AAGAAGAAGAAGAAGGCGGC	GTGGTTGAGGAGGTGGAGAA	60.096	60.088	297
Contig221	750	act	47	CGGTACCACAGAGCAGACAA	GTGCAAGGTTCCGATGAAAT	59.897	59.939	160
Contig225	681	gct	51	GCAGCCTCTCTCTCTTCCAA	ACAAGCCGGAGTATCACCAC	59.827	59.997	298
Contig225	681	ctt	51	GCAGCCTCTCTCTCTTCCAA	ACAAGCCGGAGTATCACCAC	59.827	59.997	298
Contig230	737	ct	47	GCACGAGGCTCTTCTGTCTG	ACATGCAACCGTTTGTCGTA	61.3	60.035	277
Contig232	476	cct	58	CTCTTGGAACTGGAGATCGG	CTTGTCGATGACCAAGCTGA	59.797	59.984	163
Contig237	433	ttc	52	TGCTACTTCTCCTTCGCCAT	ACCCGTCCCCTGAGTAACTT	59.978	59.856	252
Contig237	433	aga	52	TGCTAGGCGTGGCTAATTCT	ACCCGTCCCCTGAGTAACTT	60.003	59.856	221
Contig255	1652	tgag	47	CTTCAATTGGGATTGCTGGT	AAAATGGATATGACAGCGCC	59.933	59.929	244
Contig267	426	ga	58	ATCGAGCGTCATCTTGGAGT	AGTGCCACCTCTTCCTCCTC	59.834	60.791	143
Contig273	526	ga	51	GTCCCGACAATCTTCGTCAT	GGCTCCGGTCCATTCAC	59.934	59.994	211
Contig276	586	ct	45	GTTTTCATTTGCCACCCATT	GCACCAGAGATCGAAAAAGC	59.668	59.962	152
Contig284	891	cag	41	GAAATCTGCAACTGCGACAA	CCTCTCAGCCCACTCTCATC	59.995	59.945	256
Contig289	693	aag	47	CCTACTACCAGGGCAATCCA	ACATTCTCCGAATATCCCCC	59.948	59.981	269
Contig295	375	gcc	63	AACAAGTTCTCGGAGAGGCA	GTAGACGAGGGCGAAGATCA	59.989	60.362	279
Contig296	953	ttg	45	GCAATCCTGTTGAACCCAGT	TGCTGATCTCCAAATGCAAG	59.973	59.948	295
Contig300	520	ga	56	ACGAGGCAAGATTCGAAGAA	TCCCCATGCCTGATCTACTC	59.955	60.034	191
Contig313	518	ct	47	GTAGCGAAGCCTCCCACTTT	CACCAGGAACTGGCTTCATT	60.763	60.111	289
Contig329	717	ggc	53	GGCCACTGCTGAGGTTGTAT	TCCTCGGTCACCTCCACTAC	60.142	60.112	282
Contig339	649	ct	43	CACGAGGCTTTCTCCTCTCT	ATAGCGGAGGGTGCTCTACA	58.768	59.859	212
Contig344	399	at	39	GGTTGTCTTTTGCCCTTGAA	GGTTGCAGAGAACATGAGCA	60.088	59.992	198
Contig356	478	agcacc	62	CCGGAGAGTGCTGTTCAAGT	GCTTCTCTTGCTGGTTCTGG	60.444	60.134	111
Contig372	286	ct	52	GCCACACTTCGCTTTACTCC	TCGCCAGCATTATCATTTCA	59.882	60.179	103
Contig378	448	gcc	55	CAGCAAGCAATTCAAGGACA	GGGGGATGATTTGACTGGTA	59.988	59.605	161
Contig379	536	gaaaaa	46	CATCCAAATCATGAGGCTTTT	AGGATCATCCGAGCCTTCTT	59.033	60.176	209
Contig382	541	aga	48	CGAGGCGATCTTTAAGGAAG	CCACATATGTTTGCCACGAC	59.064	59.847	104
Contig385	615	ga	52	CCTCCTCACGAAATCTCTGC	CGAGGTGCTTGATCTTGTCA	59.95	59.984	245
Contig396	700	ggt	43	TCAACTACAGGGGGATCAGC	CTGCATCACATCACACACCA	60.073	60.167	191
Contig403	485	ggaag	61	AGCCAAGAGAGTGTCGCAGT	GATAAACTCGGCCAGAGCAG	60.205	59.978	179
Contig414	332	ac	35	AGAAAACCCCATTGAGACAGA	TCTGGGCAGACCTTTGACTT	58.632	59.844	109
Contig429	632	cac	46	TAAAGCCAGCACCAAAATCC	ACATTCTCGGTTCAGTTGGC	60.074	60.119	299
Contig456	359	ccctag	57	GCGATATTTCTGCCACCAGT	CAGAAGTCGCAAGGCCAG	60.103	60.7	194
Contig467	554	gct	47	AGGAACTGGCAAGGGAAAGT	TGCCGCGCCTACTTACTACT	60.11	60.06	292
Contig469	437	ttc	51	GGATGATGCTGCTGCTTTTA	CGGAGAAGACGATCAGTGGT	59.019	60.261	248
Contig479	438	ct	52	CCTGGAGGACCTCTACCCAT	GGATCGCTCAAGAGACCAAG	60.328	59.95	196
Contig483	544	ccg	54	GGTTTGGCAAAACGTGAACT	GGGGAATCCTAGTGGTGGAT	60.015	60.015	140
Contig495	552	caagg	49	ACACAGGGGTACTAGCCTCG	CGTGCCTCCTCTATTGGTGT	59.232	60.134	169
Contig504	524	tc	43	CACGAGGCTGCTTTCTCTTT	ATTTCAAGGTCATGCCAAGG	59.757	59.933	255
Contig509	424	tac	57	TGAAGCCTCCGTACGTGAAC	CTGCTCCAAACCCTGTTGAT	61.236	60.111	178
Contig509	424	gcta	57	ACTACTGCAGCAGAGACGGC	CTGCTCCAAACCCTGTTGAT	60.764	60.111	127
Contig517	390	ag	51	CGACCGATTCAACAGGATTT	GAGTGAATCGGGAAAGCAAG	59.933	59.813	136
Contig520	453	aag	55	TCTCTAGTCGGTTCGATGGC	TAATTCCCATTGCCTTGCTC	60.362	60.038	289
Contig536	402	ga	61	GCAAGAGGCGAAAACCATAA	GTGCTTGTAACGGAACGGAT	60.209	60	257
Contig542	768	at	44	AGCAGTAAGCAGGACCCAGA	TTCAATCCTTTTCGGTCGTC	60.012	60.051	190
Contig549	656	gggttt	50	AGAAGAGCGTGGGAACAGAA	TGAGCATCGATCCATCTGTC	59.989	59.75	258
Contig549	656	gtat	50	TAAGTGTCTTCGGGTTTGGG	GGGAACGCAATCTTCATTCA	59.964	60.983	300
Contig550	644	ct	57	GATTGGAGTTGCGGTTTTCT	TCTTGGTGCAGGTCTCACAG	59.174	60.022	234
Contig588	313	aggaga	61	TGGGTAGCCAAAATGAGGAC	CATGACCCGACAACTCCTTT	59.933	59.966	172
Contig590	357	gcagga	55	GCGCTCTTTTACGAATCCAA	AGACAGCACGAAGTGCATTG	60.343	60.056	168
Contig594	341	gaa	38	TCCAGAAGATCACCAATCCC	TGTTTCCACCAAAACGACAA	59.862	59.981	252
gi|179697589|gb|DC590209.1|DC590209	420	gcc	56	AGTAGCGATGGCGTTGTTCT	CCGGAGCTCAGCCCTA	59.904	58.469	282
gi|179697580|gb|DC590200.1|DC590200	476	ct	53	AACACTCCCCCGCCC	AAGGAAGCCTGTTGAGGACA	60.431	59.844	212
gi|179697498|gb|DC590160.1|DC590160	336	ga	40	AACTCCACTTCGCATAACGG	AAGAAACCCAGTCCAACACG	60.132	60.005	220
gi|179697488|gb|DC589718.1|DC589718	365	ta	42	TTCTACCAGCTGGGTGTTCA	TTCTGCCCCTTTATTGATCG	59.288	60.031	199
gi|179696898|gb|DC589225.1|DC589225	457	ta	35	ATGCAGAACAATCATGCACC	TGTGTCTGGTGGAATCCAAA	59.533	59.935	296
gi|179696753|gb|DC588774.1|DC588774	392	catt	38	GCAAGGATTAGCAATAAGCCC	ATGAGTCTGCGGTGTCTGAA	60.075	59.42	100
gi|179696753|gb|DC588774.1|DC588774	392	tta	38	CACCCAAGCAATTTCAGACA	ACTGTGATTGTCTCCATGCG	59.691	59.707	247
gi|179696675|gb|DC588752.1|DC588752	390	ctc	52	CGAGGCTCAAGCTTAACCAG	CTCATGATCCACGGCCTTAT	60.147	59.917	212
gi|179696656|gb|DC590495.1|DC590495	394	ag	52	CTAGGGTTTGGTTGCGAGAG	AATGCTATTGGAATTTGCCG	59.869	59.928	286
gi|179696650|gb|DC589175.1|DC589175	473	ct	58	ACCTCAACCACACGCCTC	GAGGGAGAAGACGTAGTGCG	59.665	60.012	236
gi|179696642|gb|DC589167.1|DC589167	480	aga	49	CACGAGGGGGAGAAGTGAT	AGAGAAGGGCAGTGACCAGA	60.056	59.986	143
gi|179696554|gb|DC586922.1|DC586922	516	aatt	34	AGGCACCAACTCACTCCAAT	CAGAGCGATCCCTTCTTGTC	59.579	59.95	287
gi|179696475|gb|DC589659.1|DC589659	311	ccg	58	GTCTCAGCCTGTCCCTACCC	TCCCGGACATGTAGTTCCTC	61.052	59.927	207
gi|179696207|gb|DC590108.1|DC590108	410	tcgg	42	GCACGAGGCTCTCTGTTTCT	TGCAAACGAAGTTGAGATGC	59.751	59.995	300
gi|179696146|gb|DC590075.1|DC590075	459	cgg	62	ACCTGGATCTGGCGTACAAG	TCTTGTCGATCAACCCCTTC	60.134	60.05	120
gi|179695809|gb|DC589572.1|DC589572	266	at	36	GCAATACCAATAGCAGGCGT	TGCCAAAGAAACACTTGTGC	60.124	59.888	137
gi|179692574|gb|DC589500.1|DC589500	312	cttt	38	AAGGCCAGGTTTTTCCCTTA	AAATGTCTCAATCCATCGGC	59.939	59.9	193
gi|179692528|gb|DC589145.1|DC589145	102	tc	44	TCCACCTCCCTCTCTTTACAA	AAACCAAACGCACAGAGC	58.776	57.37	101
gi|179692519|gb|DC590649.1|DC590649	470	aga	57	ACGACGACGACGAAGAAGAA	AGAGGACTTGGTCGGATGTG	60.975	60.112	249
gi|179692503|gb|DC589333.1|DC589333	346	at	45	CAAGTTCAATCCATGGGAGC	GGCGTGAAGAAAAACCACTC	60.461	59.717	181
gi|179692452|gb|DC590610.1|DC590610	434	tc	41	GCACGAGGCTAAATTCTCTCT	TAAATGGGTTCCAGTTTCCG	57.852	59.795	268
gi|179692416|gb|DC589089.1|DC589089	461	ga	40	GCACGAGGCTCTCACATAGA	TGTCAAAGCATTGCGAAAAC	59.143	59.856	169
gi|179692416|gb|DC589089.1|DC589089	461	ttc	40	AAACAGTTGCAGAGCCCAAC	TGTTTGAGGCAGTGTTCTCG	60.299	60.025	233
gi|179692378|gb|DC590578.1|DC590578	208	cttct	38	GCACGAGGGTAGTCTTGACC	ATTGAGTTCAGTGCGGAGGT	59.727	59.727	153
gi|179692358|gb|DC589059.1|DC589059	326	ta	46	AAGCAGACTTGGCGATCAAT	CCTCGGACTCTGGACTCTTG	59.843	59.978	260
gi|179692349|gb|DC590563.1|DC590563	408	cca	50	GCAGCTAAATCAACCCCAGA	ACGATGAACAAGTGGCTTCC	60.214	60.119	273
gi|179692325|gb|DC589040.1|DC589040	434	tc	48	ACTTCCGACTTCCGAGTCCT	TCCCAGTTTCATCTCCAACC	60.252	59.903	270
gi|179692291|gb|DC588684.1|DC588684	326	gag	47	CACAACGACGACGAAGAAAA	GGGGGAAACTAGGGTTTCAA	59.881	60.159	133
gi|179692288|gb|DC588681.1|DC588681	265	gat	50	CCTCACCTGTTCGTGGTTTT	CTTCGTCTTCTTCCAGACCG	60.005	59.982	163
gi|179692274|gb|DC588667.1|DC588667	450	agg	44	TAAAAGAGGGGAACGAGCAA	ACATGGTGGCTTCCTTTGAC	59.817	59.973	167
gi|179692273|gb|DC588666.1|DC588666	348	tc	50	AGCAGTTCGTACTGTTCGCC	TTTAAGCCGCTCAGGAAAAA	60.462	59.958	139
gi|179692225|gb|DC588618.1|DC588618	294	ct	45	AGTTCGCAGTTTACGTTCCG	TAAGAAGAACAGGCGGTGGT	60.305	59.734	291
gi|179692225|gb|DC588618.1|DC588618	294	aag	45	AGTTCGCAGTTTACGTTCCG	TAAGAAGAACAGGCGGTGGT	60.305	59.734	291
gi|179692091|gb|DC590471.1|DC590471	483	tgg	54	GATGGTTTTGGTGGATTTGG	AAGCCTCCAGAGTAGGAGCC	60.029	59.979	254
gi|179692015|gb|DC590437.1|DC590437	376	tct	51	GCATCTGCATGGCTAATCAA	CCCCATTACAGCAGCAAAAT	59.799	59.96	128
gi|179691977|gb|DC590413.1|DC590413	404	ca	46	GCGAGAGAGAGACGCACAC	CTGCCTTTTGAACTTCAGCC	59.87	59.993	242
gi|179691858|gb|DC590014.1|DC590014	459	ag	49	ACGAGGCTTCAACCTGCAC	TAAAGCGCTCGAAGTCCATT	61.42	59.982	215
gi|179691835|gb|DC589991.1|DC589991	399	gcagcg	58	CAACGCAAGGTCCGATAATG	AGAATCGCCGGAATAACCTT	61.407	59.93	158
gi|179691813|gb|DC589969.1|DC589969	357	ct	45	TTGTCGTTCTTTTCCAGGCT	ATTGACAGCCCATCCAGAAG	59.853	60.073	171
gi|179691813|gb|DC589969.1|DC589969	357	ctctc	45	TTGTCGTTCTTTTCCAGGCT	ATTGACAGCCCATCCAGAAG	59.853	60.073	171
gi|179691813|gb|DC589969.1|DC589969	357	ga	45	CTTCTGGATGGGCTGTCAAT	GCCCCAAGCACAAAAACTCT	60.073	61.539	140
gi|179691805|gb|DC589961.1|DC589961	348	ga	55	TCTCATAGACGCCCTCCAAC	GCTTGTCAAGGCGAAGGTAG	60.218	60.015	197
gi|179691649|gb|DC590549.1|DC590549	428	ta	39	AGGATGCTTCCAAAGCAAAA	GAGATGCAGAAGGCAGAAGC	59.823	60.249	299
gi|179691594|gb|DC589458.1|DC589458	134	ttcc	49	CACGAGGGCACTCTCTCTCT	AAAGGAGAACTGGAAAGGGC	59.732	59.691	132
gi|179691531|gb|DC589455.1|DC589455	442	tttaat	23	GCCAAGTCAAAGAGAACCACA	TGGCATAATAGGAGATCCAAA	60.284	57.211	169
gi|179691528|gb|DC589452.1|DC589452	364	cga	54	AGAACAATTGACGAGGACGG	ACTACAAATGCGACGGGAAC	60.111	60	230
gi|179691491|gb|DC589443.1|DC589443	328	gcagcc	55	AAGCATGGATGAAATGGAGG	GAGCCCAATTCCTCAACAAA	59.894	60.051	171
gi|179691476|gb|DC588573.1|DC588573	433	tcc	57	TACTCCTCCTCCTCCTCCCA	GTCTTCCGCACCCATGATAG	61.12	60.483	287
gi|179691424|gb|DC588549.1|DC588549	193	ctt	51	GGTCAGGTCACAACGAAGGT	ACCGGAAGCAGCACCATTA	60.009	61.591	154
gi|179691400|gb|DC589408.1|DC589408	281	ccg	44	TCTCCAAACAGCTCTCTCCG	AGGTTGGCCTTGTCTGTCAT	60.668	59.579	134
gi|179691387|gb|DC588540.1|DC588540	532	ct	42	TTTTCCAAACTAAGCACCCC	AATTTCTGCAGCCTGAGCAT	59.064	59.985	275
gi|179691353|gb|DC588534.1|DC588534	160	att	38	AAAACTCTGTTTTCTGCGGC	ACCCCCTTCTTCAAACGCTA	59.499	60.977	103
gi|179691314|gb|DC589378.1|DC589378	308	aaagac	46	CGGTGTCTCTTCCTTCTTCG	ATCCGACCAACTGGAAACTG	59.982	59.966	250
gi|179691310|gb|DC588519.1|DC588519	186	ct	41	TGATTTGGGATGTTGTCGAA	GAGATAGAGAGCGAGCGAGC	59.9	59.585	123
gi|179691171|gb|DC588954.1|DC588954	365	tct	39	GCAATGATCATGCGCTCTAA	AAGAAGGAAAAGCGACATGC	59.944	59.457	255
gi|179691126|gb|DC590350.1|DC590350	415	tc	50	CCAAAGCCAAACCAAGTGTT	GATGAATACGATCGCAGGGT	60.008	59.923	153
gi|179691072|gb|DC590296.1|DC590296	427	cata	50	GCACAAACAAAGCCCACATT	GAAAGCAAATGGGACTGGAA	60.934	60.051	260
gi|179691056|gb|DC590280.1|DC590280	425	gaa	60	AAGACCTCGACGATGACGAT	ACAGAGTCGACGTTGGGAAC	59.685	60.159	211
gi|179690916|gb|DC589918.1|DC589918	381	ag	46	CTCAAGCCCTAAAACAACGC	TCTGATCCGTTTGAGCAGTG	59.883	59.984	205
gi|179690908|gb|DC589910.1|DC589910	436	attcc	47	CATTCCTTGGATGAATCCGT	AGAAGCCGTAGGGGTCAAGT	59.75	60.132	288
gi|179690874|gb|DC589876.1|DC589876	448	cag	53	CATTTTCAGTATCAGCCGCA	AGACTGGGCGAAAGAACTCA	59.833	59.989	192
gi|179690831|gb|DC589833.1|DC589833	432	ct	58	GCAACAGCTTCACGTGTTCT	AGATAGGGATTGGAAGGCGT	59.09	59.925	184
gi|179690831|gb|DC589833.1|DC589833	432	cgc	58	GCAACAGCTTCACGTGTTCT	AGATAGGGATTGGAAGGCGT	59.09	59.925	184
gi|179690829|gb|DC589831.1|DC589831	264	tc	47	ACGTCACCCACCCCATC	ATACACACGCATGAAACCGA	60.176	59.995	149
gi|179688795|gb|DC590922.1|DC590922	497	gct	47	TTATCCAGCTTCAAGGCGAT	GGCAAATCGGAACCGTG	59.807	61.05	131
gi|179688774|gb|DC590915.1|DC590915	489	gaccaa	49	CGAAATGTTGGCATCTTCCT	TTGTGCAAATTCAACACGGT	60.074	60.011	203
gi|179688762|gb|DC590903.1|DC590903	389	ctc	63	AGCAGCAGCTGAGAAGAAGC	CTTCTTGCGAGAGGACAAGG	60.187	60.126	174
gi|179688737|gb|DC590892.1|DC590892	420	tcg	57	CGTCGAGAAAAACTGGAAGC	GTTGATATCCGGCAACGACT	59.993	59.962	179
gi|179688737|gb|DC590892.1|DC590892	420	ggc	57	AGTCGTTGCCGGATATCAAC	TGAGGTGTCCCTGAGTTTGA	59.962	59.23	216
gi|179688657|gb|DC589326.1|DC589326	388	cag	49	GCACGAGGGTTTGGTACTGT	TGTCGTCGAGTTCTCCCTTC	60.035	60.386	201
gi|179688382|gb|DC592651.1|DC592651	446	tc	46	AAACCGAAATGGCTCTCTGA	TCCAGTTGTTTGCTGAGTGC	59.813	60.032	289
gi|179688377|gb|DC592646.1|DC592646	385	ctt	56	CCCTTCCATTTCTGCTTCCT	CTCCGACTTCTTCCTTGCAG	60.569	60.126	146
gi|179688371|gb|DC592640.1|DC592640	129	ct	54	ATCTCTCTCCCCCTCTCCAG	CTCGGTCTCCTCCTTCTCTG	59.76	59.123	118
gi|179688330|gb|DC592627.1|DC592627	429	ttc	50	GCACGAGGCTTCACCTT	AGCACAGCCTGTTGGTATCC	57.348	60.142	277
gi|179688250|gb|DC592603.1|DC592603	426	caccgc	59	GGTCGCCACATAGAACTCGT	CGCAGACCTTCCTTTGTCTC	60.142	59.989	242
gi|179688051|gb|DC591725.1|DC591725	236	tga	43	CTGCAGCAGCTAGTCAGCC	GCACCCAATAAAAAGGAGCA	60.048	60.074	123
gi|179687850|gb|DC592126.1|DC592126	484	tga	49	AAGGGCCTATTTTGGAGGAA	CTGGTTAGTGGGCGGATCTA	59.903	60.088	191
gi|179687770|gb|DC592846.1|DC592846	110	ag	48	CACGAGGCAGCTTAGCG	TAAAACGCAAAAGCCCCTT	59.393	59.707	109
gi|179687362|gb|DC592576.1|DC592576	426	gga	54	CCCTAGTGTTGTTGGGGAAA	CTTCCAAAAGGCGTCTCATC	59.824	59.813	281
gi|179687249|gb|DC592824.1|DC592824	504	acc	47	CAACATCCGGAAATCGTGA	CGTGGAGAAGGGAATGAAAA	60.464	60.044	148
gi|179687248|gb|DC592823.1|DC592823	258	ct	38	TCCATGTAACCCCTCTTCTCC	TAAGGGAAATGGTGTCAGCC	60.313	59.933	207
gi|179687248|gb|DC592823.1|DC592823	258	ta	38	CCCCTCTTCTCCCTCTCTCT	TAAGGGAAATGGTGTCAGCC	58.98	59.933	198
gi|179687215|gb|DC592790.1|DC592790	423	ta	39	AATTGGAAGCGTGCATTTTC	CGCATGGCAAAAACTTTACA	60.081	59.742	195
gi|179687197|gb|DC592772.1|DC592772	380	ga	54	GCACGAGGCTAGAACAACAG	CTTCTTCTTCCCCATCTCCC	58.677	60.008	203
gi|179687197|gb|DC592772.1|DC592772	380	ga	54	CGTCAAGAGTCCCGATTGAT	CTTCTTCTTCCCCATCTCCC	60.073	60.008	136
gi|179687172|gb|DC592747.1|DC592747	391	cat	44	GCACGAGGAGACAGTTGC	TTCCATTCGCCTTGACTTCT	57.965	59.813	282
gi|179683040|gb|DC592119.1|DC592119	400	ct	46	CACGAGGCTTACATTGCGTA	AGAAAGTGGCGGAATGAGAA	59.895	59.813	104
gi|179683030|gb|DC592109.1|DC592109	477	tccttc	53	GCTCCCTCCCTCATCTCTCT	ACAGAAACCCCTTTCACACG	59.913	60.005	248
gi|179683017|gb|DC592096.1|DC592096	383	acc	43	GCTCTGGAGAGAAAGCTGGA	GCAATCAAAAGGGTGGAAGA	59.827	60.051	141
gi|179682968|gb|DC592047.1|DC592047	274	ccg	46	TTGGAAGAGATGATCCCGAC	GGTCAAAGGAGGAGGAGGAG	60.011	60.186	161
gi|179682669|gb|DC591903.1|DC591903	410	at	38	GCACGAGGCAAGACAAGTAG	GCATCTACGTTTGCCCCTAA	58.677	60.096	191
gi|179682168|gb|DC591938.1|DC591938	315	gtc	56	GAGAGAGAGATGGCGGATCA	CCACCTAGGAATCCAGCAGA	60.462	60.21	281
gi|179682148|gb|DC592705.1|DC592705	470	ct	45	ACCCACCCATGTCCTATCAA	TTTGCCAGCCTTCTTGTTTT	60.05	59.861	173
gi|179682087|gb|DC592247.1|DC592247	385	ct	44	CAGTCTCTCACCGCCACC	TCCAAACATGATCGCCAATA	60.415	59.891	299
gi|179682087|gb|DC592247.1|DC592247	385	at	44	CGGGTGCTCTCTCTCTCTCT	TCCAAACATGATCGCCAATA	58.873	59.891	267
gi|179682060|gb|DC592220.1|DC592220	390	ctc	48	ATCCTTGTTCGTTGGTCGTC	CACAAGTAGCTGAATGGAGGG	59.973	59.743	140
gi|179682044|gb|DC592204.1|DC592204	452	tc	46	CCTCCTTCGCGTTAATCGTA	CTAGAATGCCCTAACGAGCG	60.223	59.996	135
gi|179681949|gb|DC592411.1|DC592411	266	ctg	56	CCGCTGAAGTTTTTCTACGC	GAACACCAGCACCAGGTACA	60.018	59.597	117
gi|179681886|gb|DC592376.1|DC592376	463	ct	58	ACGAGGCTTTTCAGCCG	CTGAGGAAGATCCAGATCGC	60.08	59.91	242
gi|179681886|gb|DC592376.1|DC592376	463	ctt	58	TTTCAGCCGCTCTCTCTCTC	CTGAGGAAGATCCAGATCGC	59.973	59.91	234
gi|179681883|gb|DC591803.1|DC591803	280	ctt	46	GTGCACCAAAAGTTGGGAAG	TCTGTTGCTGTTCCTTGACG	60.529	60.025	138
gi|179681867|gb|DC592371.1|DC592371	443	aag	45	CCGCAGTCCTTTTAGAGTGC	GCGCAAATGTGATTAGCAGA	60.015	59.983	126
gi|179681863|gb|DC592367.1|DC592367	357	ta	40	CGAACGACCGTTGGTTAGAT	GACCAAGATAGAGGGCGTGA	59.993	60.218	217
gi|179681839|gb|DC592357.1|DC592357	467	tctg	54	AACAGATCCAAGTCCATGCC	GAGAGAGAGAGCGAGAGCGA	59.934	60.269	133
gi|179681836|gb|DC592354.1|DC592354	414	ctcg	44	GAGGGAGGGAGAGCGTATTT	TCCCCATGACTGTCAACAAA	59.674	59.935	171
gi|179681825|gb|DC591773.1|DC591773	391	cca	49	CTTTCTTCAATCACCAGCCC	CTGCAGACCCATCGTCCTAT	59.67	60.096	104
gi|179681806|gb|DC592338.1|DC592338	404	agg	48	CTTCATCCCCAAGCTCCATA	GCCCTCCTCTCTCTCTCTCC	60.029	59.643	161
gi|179681801|gb|DC591763.1|DC591763	317	tcc	60	AATGCGTTCCAATTCACTCC	TTAAATCCCTCACCCTCACG	59.939	59.926	185
gi|179678479|gb|DC591476.1|DC591476	459	ct	42	ACGAGGGCCTTTATTGTCAG	TTAGCAGCATGAGGCACTTG	59.195	60.157	134
gi|179678453|gb|DC591450.1|DC591450	440	ga	47	CACGAGGAGGAAACAAGGAG	TTTTCGCTTTATCGGTGTCC	59.837	60.074	205
gi|179678450|gb|DC591447.1|DC591447	408	tc	48	TCTACCCAAACCAAACCCAA	CGGAAGGATTGCTGATTGTT	60.198	60.074	124
gi|179678415|gb|DC591412.1|DC591412	406	ag	51	CCACACCACCACTAGCATTG	GGTTTTGTTGGTCTTCGCAT	60.025	59.978	184
gi|179678036|gb|DC591363.1|DC591363	281	tag	38	GGTTGCAACAGTGCCAGTAA	CAAACGGACGAGACGTCATA	59.764	59.716	270
gi|179678036|gb|DC591363.1|DC591363	281	ta	38	GGTTGCAACAGTGCCAGTAA	AAGCCAAACGGACGAGAC	59.764	58.802	274
gi|179678029|gb|DC591356.1|DC591356	375	tc	47	CAATTTCCGGTCACACCTCT	TTCCTGTCCAGCTGTATCCC	59.966	60.073	279
gi|179678014|gb|DC591341.1|DC591341	365	cata	39	TCCTCCACTCTTGCTGAGGT	TGGAAGGCCCTAACTACTTTT	59.986	57.093	194
gi|179677909|gb|DC591680.1|DC591680	454	ccctaa	60	GAGGCCGAAGCCCTAGC	GGGGCAGTAGAACTTGTTGC	61.011	59.74	269
gi|179677906|gb|DC591677.1|DC591677	422	cgg	58	TGGCTCAGGTCTGGCTCTAT	AGTAGTCCAAGAAGCGTGCC	59.973	59.501	168
gi|179677696|gb|DC591097.1|DC591097	471	ttta	42	CATGGGATTGGAAAGAAGGA	TCAAAGCCATACAGCAACAGA	59.864	59.478	255
gi|179677663|gb|DC591064.1|DC591064	469	gcc	50	TTCGTCGACATGAAAATGGA	TGGAACTGAAGCTTTTGGCT	60.049	59.993	284
gi|179677554|gb|DC591549.1|DC591549	303	ta	33	TGTTTTTGGCGTATCATCCA	TCATAGCACCGCTTATTCCA	59.93	59.281	108
gi|179677549|gb|DC591544.1|DC591544	461	ag	41	GCACGAGGCGAATACTTTAT	CCGTCCAGTGGAGCATTTAT	57.043	59.955	226
gi|179677548|gb|DC591543.1|DC591543	461	ct	51	ATCGAATCTCGTTGTCTCCC	CCTAACCCTAGCACAACCCA	59.094	59.986	165
gi|179677510|gb|DC591507.1|DC591507	156	gt	45	CGCTCATGTCTCTCTGATCG	GGCTTTCGGTAGCCATAAAGA	59.682	60.571	106
gi|179677510|gb|DC591507.1|DC591507	156	at	45	CGCTCATGTCTCTCTGATCG	GGCTTTCGGTAGCCATAAAGA	59.682	60.571	106
gi|179677432|gb|DC591292.1|DC591292	272	cttcat	39	CACGAGGAGTGAAAATGGCT	AGAGGTGGGTAGGGGGTTTA	60.255	59.685	214
gi|179677420|gb|DC591280.1|DC591280	351	ct	52	GCACGAGGACTTCTCCAAGA	AACAGTTCTTGCCGACCATC	60.533	60.119	122
gi|179677331|gb|DC590956.1|DC590956	379	ct	55	CACGAGGCAAGCTCACAAC	TGGAAAGAGGAATGGGAGTG	60.61	60.042	293
gi|179677310|gb|DC590935.1|DC590935	501	ata	42	GCACGAGGGTCATCATCA	TTTCCTTCCGTTCCTTTCCT	59.076	60.046	152
gi|179677270|gb|DC591242.1|DC591242	353	ttga	48	TAGGGTTTGTTGCCCAAGAC	GGATGGACCTTCATCGTGTC	59.971	60.335	127
gi|179677208|gb|DC591180.1|DC591180	443	ctt	51	ACGAGGATGAGGGGTTTGAT	TGAGCTCCCTGATCATCTCC	60.714	60.312	142
gi|179700918|gb|DC583558.1|DC583558	449	at	59	GCACGAGGCTCTCTCTCTCT	GCGTATGAACGGCTTGATTT	59.03	60.103	155
gi|179700910|gb|DC587230.1|DC587230	462	ct	47	AGGCTGACCACCTTCTCCTC	CATTTCGCACATGAATGACC	60.791	59.931	124
gi|179700898|gb|DC583552.1|DC583552	413	gaa	54	GATCAGGAACCGGTAAAGCA	CTCATCTTCCTTCTCACCGC	60.074	59.95	192
gi|179700881|gb|DC587215.1|DC587215	458	aca	50	GGTCGCTCTTCTCAACTCCA	TAAGCATCAACAATGGCCTG	60.533	59.688	277
gi|179700881|gb|DC587215.1|DC587215	458	caa	50	CGCAAACCTCACTGTTTCAA	ATCAACAATGGCCTGGATGT	59.881	60.203	215
gi|179700881|gb|DC587215.1|DC587215	458	caacag	50	ACTGTTTCAACCCCAGCAAC	ATCAACAATGGCCTGGATGT	60.012	60.203	205
gi|179697828|gb|DC587204.1|DC587204	440	ct	49	GCACGAGGGCACTTGTTACT	CTGGTAGGTGCCATTCCTGT	60.321	59.989	238
gi|179697820|gb|DC587152.1|DC587152	421	tc	52	CAATCCAGATCTGTGGTCTGA	GATCTCACCTGCGTCACAAA	58.656	59.837	138
gi|179697816|gb|DC583526.1|DC583526	502	ct	42	TGTTCTTGATTTCCAAATGGG	TCCTTGCTCTCCATTGCTTT	59.787	59.955	270
gi|179697796|gb|DC587162.1|DC587162	468	ctt	54	CAAACCAAACCAAACCCAAC	GGCAGCCATGAAGAGTAAGC	60.103	59.985	225
gi|179697785|gb|DC583509.1|DC583509	378	cttct	54	GGCTAGGGTTTCACGATACG	CAGACCCACCCTAGCTCAAG	59.592	59.861	149
gi|179697776|gb|DC583500.1|DC583500	414	ct	54	AAACTGTTGTAACCGTCGCC	GGCATTCCACCAGTCAACTT	60.037	59.973	263
gi|179697747|gb|DC587189.1|DC587189	300	ag	49	GACGAGGCGAGACTTCGAT	GGCCAAGAGAGAACTTGGTG	60.514	59.844	153
gi|179697727|gb|DC583479.1|DC583479	446	gcgacg	57	CAAGGGCATGGGTACTCTGT	TCAGTTGAAGAGCCTGACGA	59.989	59.701	240
gi|179697692|gb|DC583458.1|DC583458	535	tcctct	45	TCCGCTGTTTTCTCTCCATC	GTGCGTGTGAAAGGAAAGTG	60.34	59.339	146
gi|179697679|gb|DC586925.1|DC586925	364	acagag	49	GCACGAGGCTAACACAGAGA	CCGCAGTGCTTGCAATAATA	59.191	59.864	157
gi|179697340|gb|DC587931.1|DC587931	417	tc	41	AGAGAGCAAACGTAGGACCG	TGTTCTTGCATGGGTGACTC	59.496	59.682	164
gi|179697335|gb|DC587926.1|DC587926	458	ag	50	ACGAACAACACCAGTCCTCC	CCGCAGCACATGATTCTCTA	60.009	59.972	103
gi|179697320|gb|DC587477.1|DC587477	492	acc	52	CAGAAATATGGCGGCAAGAG	CGTGAACCCCTCGTCAGTAT	60.732	59.989	217
gi|179697316|gb|DC587473.1|DC587473	487	ag	37	TCAAACATTGTCAGGACCCA	CGGGAAGTTAGCCATAACCA	59.935	59.953	192
gi|179697273|gb|DC587892.1|DC587892	432	ct	56	CCCCCTCTCTCTCCCTCG	TCTTGGATCGGAAGATTTGC	62.274	60.155	104
gi|179697259|gb|DC587444.1|DC587444	397	ct	38	GCAAATGAGTCGGTTCCAGT	CACATGAGCATGATGGGTCT	60.119	59.505	237
gi|179697241|gb|DC587440.1|DC587440	393	ag	55	CACGAGGCGGCGATA	TCTCCGCAAATTCTTCGTCT	58.864	59.955	102
gi|179697213|gb|DC587426.1|DC587426	528	ga	48	AAATCCTTTCCCGTCCATTC	TTGTCGTCATTCAAAACCGA	60.131	60.088	253
gi|179697203|gb|DC587416.1|DC587416	391	tc	45	AGAAGCAACAAGGGAACACG	AGCCAAGTCATCCATCAACC	60.291	59.934	262
gi|179697203|gb|DC587416.1|DC587416	391	gt	45	CTCTCTCTCCCCGTTGACTG	AACCAGCCAAGTCATCCATC	59.978	59.934	205
gi|179697182|gb|DC587409.1|DC587409	378	aagaac	56	AGGGAAGTTCGACAGCAAGA	CAATCTGAACCGCCTTTTGT	59.989	60.11	116
gi|179697165|gb|DC587840.1|DC587840	493	ggc	50	ACCAGAGGCGAATCATCATC	ATGGTAGTGCCAAATCGAGC	60.042	60.103	285
gi|179697163|gb|DC587838.1|DC587838	430	ct	49	GCGCAGTCAAACCTCTCTCT	CACCACCGTAGCTTCCATTT	59.751	59.993	290
gi|179697150|gb|DC587391.1|DC587391	420	taaccc	48	ACGACTCGCCTATTTGCACT	AACATCGGACGGTCAATAGC	59.904	59.962	191
gi|179697147|gb|DC587388.1|DC587388	513	ta	45	AGCTAGCCAGCCAACTGAAG	GCAGCCTGCCTGTAGAAAAC	59.78	60.022	273
gi|179697140|gb|DC587829.1|DC587829	413	gaaa	32	CACTGAAGCTATACCCACCCA	CACGCAAGTATTTCACAGTCA	60.001	57.424	109
gi|179697078|gb|DC588341.1|DC588341	507	gag	55	TCGATGATCAGGAACCACAA	CTCGTTTCCCCATTCTCGTA	60.048	60.066	212
gi|179697034|gb|DC588297.1|DC588297	474	ct	55	GTTGATTGGAGTTGCGGTTT	GCAGAGCTTATCCGGATGTC	59.978	59.803	155
gi|179697027|gb|DC588290.1|DC588290	454	ct	46	CGGTCATAGCCTCATCGAAT	GAGGGGATTTCTTTGGAAGC	60.059	60.017	237
gi|179697019|gb|DC588282.1|DC588282	520	tc	52	CTGGTTGGGTCTCTTCAAGC	CTTGGAGGCAGTTGAGTTCC	59.844	59.844	252
gi|179696996|gb|DC583448.1|DC583448	471	tc	48	CGGATGGCAGGTGCAGT	CGCATTACTATGCTGCTGGA	61.938	59.999	189
gi|179696996|gb|DC583448.1|DC583448	471	tc	48	ATGGCAGGTGCAGTCTCTCT	CGCATTACTATGCTGCTGGA	60.017	59.999	186
gi|179696994|gb|DC583446.1|DC583446	456	ttc	48	GTTGCTCTCTATTCGCCGAG	ACAAATTTCGAGCGCAGAGT	60.118	60.022	224
gi|179696961|gb|DC583441.1|DC583441	352	tc	51	GCACGAGGGATCTGTTCATA	AGTGAGAAATGCGAGGGAGA	58.672	59.95	177
gi|179696463|gb|DC586887.1|DC586887	463	cct	53	AACCCTCCCTAAATCTCCGA	CATGACAAACATCAGCCTGG	59.897	60.112	283
gi|179696384|gb|DC586864.1|DC586864	509	tc	41	GCACGAGGCTCATCTCTAACA	TACATGTCACTCGGTCCCAA	60.553	59.96	187
gi|179696379|gb|DC586859.1|DC586859	425	ct	46	AGGGCGAGTTGAGCCAG	AGGATAGAGATTGCCTGCGA	60.08	59.939	176
gi|179696376|gb|DC586856.1|DC586856	481	ccgcca	58	CACAAGGCAATTAGGACCGT	CCTTCTTCTTCTTGCGGTTG	59.993	59.986	152
gi|179696345|gb|DC586853.1|DC586853	495	gcc	48	CTGTTGTCGGTTTTCCACCT	GCTTTCTCATCGATACGGGA	60.005	60.177	239
gi|179696303|gb|DC586839.1|DC586839	434	ctc	59	ACTCGTTCAGCAAGCTAGGC	GTGACGGAGGAGTCACCATT	59.786	59.969	286
gi|179696302|gb|DC586838.1|DC586838	435	tct	52	TTAAGGGACACGTGGTGACA	TTCGGACCCTGTGATTTCTC	60.001	60.05	148
gi|179696243|gb|DC587807.1|DC587807	442	aag	46	CACGAGGCACAGAGATCACC	TCCTGAAACAGAATCCCTGG	61.877	60.042	162
gi|179696169|gb|DC587775.1|DC587775	479	cag	57	CCACCACCTCCAATACCAAC	AGACTGGGCGAAAGAACTCA	60.088	59.989	268
gi|179696169|gb|DC587775.1|DC587775	479	cag	57	CCACCACCTCCAATACCAAC	AGACTGGGCGAAAGAACTCA	60.088	59.989	268
gi|179696112|gb|DC587746.1|DC587746	414	aaat	36	GCACGAGGAATTTAACCAAAA	CTCCTTGTGGTTTGGACCAT	59.111	59.82	149
gi|179696112|gb|DC587746.1|DC587746	414	ga	36	AAAACTCATTGCCTCGGTTC	CTCCTTGTGGTTTGGACCAT	59.174	59.82	103
gi|179696075|gb|DC587723.1|DC587723	429	ga	47	TTCCAGTTTCCGCTTACCAC	CGAACAAATGCGACTTGAAA	60.11	59.849	296
gi|179696030|gb|DC587370.1|DC587370	418	ccaccg	40	GCTAAGCAACACTTTTCGCC	ACCGGGATTTAGACCCAAAA	60.025	60.534	232
gi|179696028|gb|DC587368.1|DC587368	426	tc	58	CCTCTCCTCCTCCCTCTTTG	GTCGTGGAACGCCATTAAGT	60.319	60	111
gi|179696026|gb|DC587366.1|DC587366	480	tc	48	ACGAGGCCTGTCTGTTGAAT	GGACATCCTGAGGGTGAAGA	59.727	60.048	231
gi|179696013|gb|DC588249.1|DC588249	409	ccctaa	60	GAGGCCGAAGCCCTAGC	GGGGCAGTAGAACTTGTTGC	61.011	59.74	269
gi|179695980|gb|DC588230.1|DC588230	455	ct	44	CTTCTCGCTGTGCAATTCAA	ACTTCCACGTTTCAAGTCGG	60.134	60.149	198
gi|179695898|gb|DC588190.1|DC588190	454	gccgca	61	TTCGTCGGCTACTGCTTTTT	CGTCTCCAATTGATTTGCCT	60.018	60.074	300
gi|179695857|gb|DC587083.1|DC587083	449	tc	58	AATCCTCTGCCTCTGCTCTG	AGAAGTGGTGGTTGGGAGTG	59.703	60.002	177
gi|179695844|gb|DC588164.1|DC588164	211	ct	51	GACCGCTCGTCCACTCTC	AAGGCGTACACGTTTGGTTC	59.481	60.037	107
gi|179695829|gb|DC587069.1|DC587069	169	tc	46	GAGGGCTCAATCCACCTACT	TCTGCTTTGGAATTTCACCC	58.201	60.051	145
gi|179692204|gb|DC587701.1|DC587701	449	cag	59	ACCACCACCTCCAATACCAA	TGCGGCTGATACTGAAAATG	60.088	59.833	100
gi|179692204|gb|DC587701.1|DC587701	449	cag	59	ACCACCACCTCCAATACCAA	GAATGGGCGAAAGAACTCAG	60.088	59.813	271
gi|179692185|gb|DC587682.1|DC587682	344	tc	43	GCATTCAGTTCCTCCACGAT	CTTCTGCCTTTTGGCTTCAG	60.081	60.125	203
gi|179692152|gb|DC587649.1|DC587649	432	at	43	CCTAACTCGGAGGTGACTCG	ACATCGCCCGCATTATGTA	59.861	59.929	255
gi|179692143|gb|DC587640.1|DC587640	304	ct	51	CGGAAAGAGTGCTTTGCTTTA	AGAAGATGCCTCGGAAGACA	59.655	59.95	251
gi|179692126|gb|DC587623.1|DC587623	385	ttc	51	TGCTACTTCTCCTTCGCCAT	ATTCGCATTACAGGCTGGAC	59.978	60.103	270
gi|179692126|gb|DC587623.1|DC587623	385	aga	51	TGCTACTTCTCCTTCGCCAT	ATTCGCATTACAGGCTGGAC	59.978	60.103	270
gi|179692102|gb|DC587599.1|DC587599	295	at	34	CATTTGAGACGCAAGCGTAA	AACGAAGAATAGGCCAGGGT	60.014	59.962	158
gi|179692075|gb|DC588146.1|DC588146	409	ct	53	TTGTTTTCTCTCGGTGCCTT	GTACTTGGGGGCTTCAGACA	59.853	60.111	249
gi|179692073|gb|DC588144.1|DC588144	440	ag	51	ATCTGGGTGCTCAGTTTGCT	TCATGCAGAAGGAGACGTTG	59.874	59.984	157
gi|179692055|gb|DC588140.1|DC588140	469	tgc	42	AAAGAAGCAACGGCTTTTCA	CCCAGAAATGAAGCAGTGGT	59.996	60.111	296
gi|179692054|gb|DC588139.1|DC588139	409	gat	45	GGATGACGTACACGCAGATG	CCAGCCTTGCTAGGAAACAG	60.144	60.008	180
gi|179692054|gb|DC588139.1|DC588139	409	gat	45	GGATGACGTACACGCAGATG	CCAGCCTTGCTAGGAAACAG	60.144	60.008	180
gi|179692049|gb|DC588134.1|DC588134	434	ctt	54	CTCCAATGGCTCTCTTCTGC	AACCAGGCTGGAGTTTGATG	60.096	60.111	297
gi|179691961|gb|DC588088.1|DC588088	345	gaa	52	ACGAGGCCCAAACTCTCTCT	GTCTTTCCTTGCCGATTGAA	60.393	60.192	265
gi|179691961|gb|DC588088.1|DC588088	345	ga	52	ACGAGGCCCAAACTCTCTCT	GTCTTTCCTTGCCGATTGAA	60.393	60.192	265
gi|179691932|gb|DC588073.1|DC588073	185	gatg	39	ACGACGGTGGGTGGG	AATTCAAGAGCCTCCCATCA	59.844	59.629	157
gi|179691757|gb|DC587056.1|DC587056	472	ct	42	CATCCTTGCTTCTCCACTCC	TTCGACCTCTTGAATTTGGG	59.803	60.044	287
gi|179691757|gb|DC587056.1|DC587056	472	ctt	42	CATCCTTGCTTCTCCACTCC	TTCGACCTCTTGAATTTGGG	59.803	60.044	287
gi|179691747|gb|DC587046.1|DC587046	333	gag	58	TTCCTGCCCTTAATGTTTGG	CCAAACATATCGCACACTCG	59.931	60.134	259
gi|179691741|gb|DC587040.1|DC587040	162	gattcc	48	CGAGGCACGTTCTCTCTCTT	AACAATCAAAACCGATTCCG	59.745	59.801	130
gi|179691723|gb|DC587022.1|DC587022	217	tgac	46	GCCTTGCCTTTGTTGTTCAT	AAGAGGCTTCCGTTTCCTTC	60.118	59.827	149
gi|179691716|gb|DC587015.1|DC587015	421	ct	53	GGTCCTCAGTGACCCAAAGA	CCATATTTCTTGAGCGGGAA	60.088	60.031	122
gi|179691684|gb|DC586983.1|DC586983	409	tc	43	GAAGCAGCGACCCATATGTT	ATTGGGCAGAAGCAAGAAAA	60.103	59.823	253
gi|179691682|gb|DC586981.1|DC586981	294	gc	46	CTTTCTCTCTCCCTCTCGCA	CTTCTGGTCTTCTTGCCTGG	59.82	59.982	176
gi|179691372|gb|DC583715.1|DC583715	419	cagatc	42	TTCAATCCAAATCCAGAAGC	GGTGGTAATAGAGACGGGCA	57.735	59.955	145
gi|179691372|gb|DC583715.1|DC583715	419	tcaggt	42	TGCCCGTCTCTATTACCACC	GAAAGATCCTTGCATCGCAT	59.955	60.185	114
gi|179691371|gb|DC583714.1|DC583714	421	caccat	49	CCGCGGTAATCCATATCACT	ACCGCTTCTGTTCACGTACC	59.807	60.179	188
gi|179691338|gb|DC583709.1|DC583709	462	ccacag	51	TCTTCAACAGCGTCATCCAG	GGTACTGGAGCAGACGAAGC	59.984	60.02	290
gi|179691336|gb|DC583707.1|DC583707	480	ctc	52	CAAAGCTTCCTTTGAGGTGG	TCGCAGTTGAACAGATCCAG	59.846	59.984	254
gi|179691327|gb|DC583698.1|DC583698	428	tc	48	CAATTCTGCGATTTCGATCA	GCTACACTTACGTCCCCGAA	59.769	60.132	220
gi|179691297|gb|DC583696.1|DC583696	451	ag	44	ACAACCCATTTGCCTGTTTT	TCCAATCCCCCAAAATTACA	59.336	59.988	153
gi|179691288|gb|DC583687.1|DC583687	469	atg	28	GGAATCAGGGATGAGCAAAA	TCAACCATCGTGCAAAGTTC	60.014	59.697	144
gi|179691022|gb|DC588035.1|DC588035	142	ct	44	GCACGAGGCTCTCTCTCTCA	TAACGAAGCAAATCAGTCGC	60.999	59.066	104
gi|179691016|gb|DC588029.1|DC588029	441	accgcc	62	CAACGCCAATGCAAAGAAAC	TCGAGAAGATGATCGCAGTG	61.559	60.096	246
gi|179691012|gb|DC588025.1|DC588025	419	ct	51	GCACGAGGCTTTCTTCTTCT	AAAGGGTTTGCACTTTCCCT	58.817	59.976	277
gi|179691009|gb|DC588022.1|DC588022	427	aga	58	GCACGAGGCCTTCCA	AATATTCCGTCCGGTAGGCT	57.638	59.82	257
gi|179691007|gb|DC588020.1|DC588020	466	tc	51	CGCTCTGCTCAGCTTTCTTT	CGAAGAGGCGGTAAGTCTTG	60.037	60.008	267
gi|179690995|gb|DC588008.1|DC588008	369	ga	54	CCCTTTGTCTTCATTCAGCG	CCTTGATGAAAAACAACCCG	60.766	60.336	120
gi|179690991|gb|DC588004.1|DC588004	415	cga	55	CCAAGCTGGGGAAATTTGTA	GAGATGTTGGGATGAGCGAT	59.931	60.042	240
gi|179690951|gb|DC587964.1|DC587964	227	at	41	ATTCTTTGGGCTCTTGGGAT	TAGGCAAGTCGTTGTGCTTG	59.903	60.05	137
gi|179690935|gb|DC587948.1|DC587948	452	cgc	61	CTCTACCACCTCCTGAACGC	TCGTTGAGCTCCTTCTTGGT	59.867	59.989	236
gi|179690926|gb|DC587939.1|DC587939	312	aga	52	GCGAAGAAGCCTGTCAAGAA	AACTCTCCACCCACCTCCTT	60.657	59.968	233
gi|179690921|gb|DC587934.1|DC587934	470	ct	51	TCTCAGCAAGTTTCCCTTCC	TCGAATCTTCCATCCTCACC	59.405	60.011	148
gi|179690796|gb|DC583671.1|DC583671	449	tc	48	CTAAGTCACCCTCCCCCAAT	ATGAATTGAGCAGCCAGCTT	60.183	59.985	250
gi|179690796|gb|DC583671.1|DC583671	449	cagcat	48	AAGCTGGCTGCTCAATTCAT	ACCCGGTCTTTAGGCATCTT	59.985	59.962	153
gi|179690782|gb|DC587585.1|DC587585	445	tatatt	49	CCAAAACCGATCCTCCACTA	CGTCTTCTGCTAGGGTTTCG	59.926	60.008	127
gi|179690746|gb|DC587577.1|DC587577	388	ta	48	GCACGAGGCTATTTCTTTGG	GCTTCGCAATCTGCTTCTTC	59.845	60.243	272
gi|179690745|gb|DC587576.1|DC587576	428	ga	53	AGGTCGCATCTGTGGCTACT	CACCCCCATCTTTATCCTGA	59.898	59.744	299
gi|179690730|gb|DC587326.1|DC587326	335	tct	60	GCTGGCTGACCTTTTCTTCA	CCTGTGGAGAGGAAAAGACG	60.517	59.837	137
gi|179690723|gb|DC583654.1|DC583654	452	agaaca	49	GGGAAAAGGGGATTTGAGAA	CAAACTCAAACACGGTGTCG	60.237	60.19	265
gi|179690723|gb|DC583654.1|DC583654	452	agc	49	TAGGGAAAGAAAGTCGCAGC	GAGGAGAAAGTGAACGCAGG	59.592	59.989	181
gi|179690723|gb|DC583654.1|DC583654	452	ag	49	CGAAATTTGTAGCAGCAGCA	GAGGAGAAAGTGAACGCAGG	60.155	59.989	156
gi|179690723|gb|DC583654.1|DC583654	452	gtttga	49	CGAAATTTGTAGCAGCAGCA	GAGGAGAAAGTGAACGCAGG	60.155	59.989	156
gi|179690691|gb|DC587315.1|DC587315	399	ct	49	CTTAACTCCACTGCTGCTGCT	CGAAACCGAAGGCAACTAAG	59.834	59.876	128
gi|179690687|gb|DC587311.1|DC587311	475	gccact	44	AGCCTGAACAATCACCGC	GGATTCTTATCAGGGTGCCA	59.794	59.894	243
gi|179690687|gb|DC587311.1|DC587311	475	aag	44	AAATTACAGCAACGGGAGGA	GGATTCTTATCAGGGTGCCA	59.569	59.894	182
gi|179690674|gb|DC583633.1|DC583633	459	ct	61	GGAGGAGGAGGAGGAGAAGA	GTGGAGCCTTTGAAGACGAG	59.883	59.989	299
gi|179690662|gb|DC587549.1|DC587549	454	taa	40	GGCGCAACCAAAAACAGATA	ACCCTCATTTCTGTGTTGCC	60.999	59.973	199
gi|179690658|gb|DC587545.1|DC587545	422	ta	35	TCTGGGTTGAGGTTTCAAGG	GATTTTTGCAACGACGACAG	60.081	59.322	224
gi|179690638|gb|DC583625.1|DC583625	444	ct	39	ATCTTCGTCCGTTTCATTCC	TCTATCACCTTTGGGTTGCC	58.984	59.933	160
gi|179690634|gb|DC583621.1|DC583621	415	tc	49	TGTGCTTGCAATTTCTGCTT	CAGTCGTTTCTCGGACCTTC	59.614	59.844	262
gi|179690619|gb|DC587534.1|DC587534	444	ct	52	AGGATGAGCCCTCGCTCT	GCAATTGGCTGACCTGGTAT	60.056	59.962	110
gi|179690619|gb|DC587534.1|DC587534	444	aagccg	52	AGAGTCAGGGAGCAGCAGAG	ATCTTGTCATCCAAATCGGC	59.883	59.9	193
gi|179690601|gb|DC587281.1|DC587281	520	caccaa	49	CCCTTTGCTTTCCCGTTATT	TGAAGGTGAGGTAAGCCTGG	60.305	60.246	296
gi|179690582|gb|DC587525.1|DC587525	425	tc	48	AAGAGAAAGCAACCCACCCT	GGGAAGATGGGAGAGTGTGA	60.11	60.048	163
gi|179690568|gb|DC587276.1|DC587276	426	cag	49	ATCCACCTGTTATGGCTTCG	GCATTTGGTTGCTCCAGAATA	59.955	60.089	177
gi|179690548|gb|DC583591.1|DC583591	424	ttct	48	GTCACTTTCCGACCACCATT	CAGTCCGCTCATCTTCATCA	59.827	59.942	270
gi|179690548|gb|DC583591.1|DC583591	424	tc	48	GTCACTTTCCGACCACCATT	CAGTCCGCTCATCTTCATCA	59.827	59.942	270
gi|179688910|gb|DC587250.1|DC587250	421	gcggca	63	GTATCTGAGGGGAGCTGACG	CAGCTGCATTACTGAACCGA	59.827	60.011	291
gi|179688909|gb|DC583584.1|DC583584	451	ccat	50	GAGGAATTTCTGAGCCCACC	TGAGGTTGAGAGGGGAAGAA	60.97	59.773	274
gi|179688909|gb|DC583584.1|DC583584	451	tc	50	CATCCATCCATCCATCTCCT	GAGAGGGGAAGAACAGCCAT	59.694	60.596	247
gi|179688880|gb|DC587248.1|DC587248	475	ga	57	AGAGAGAGAGCACAGAGGCG	AGCTGTTTGAGATTGCGCTT	60.033	60.162	133
gi|179688880|gb|DC587248.1|DC587248	475	gacgag	57	CAAAAGCGCAATCTCAAACA	CCACGAGCTTGACCTTTTTC	59.992	59.853	229
gi|179688871|gb|DC587239.1|DC587239	433	ctc	52	CCCAGTTCAGCCTCAGTCTC	GATGTTGGAGGTGGCGTAGT	59.986	59.997	239
gi|179688839|gb|DC588464.1|DC588464	308	ttc	43	CAGCGGGAGGTATTTATGGA	ATCGATGAGTGGGTGGAAAG	59.916	59.927	139
gi|179688785|gb|DC588418.1|DC588418	446	ttc	48	AAACCTCCATCATCGTTTGC	GAGCGATCAGCATTCCTCTC	59.939	60.065	234
gi|179688748|gb|DC588395.1|DC588395	413	gat	45	ATAGAAGGAAACGCCCTGGT	CGTCATCCTCATTCTCGTCA	59.962	59.787	249
gi|179688729|gb|DC588390.1|DC588390	390	at	47	CGCAAGATCTGTTAATCGCA	AGATGAAGCTCCGGTGAAGA	59.976	59.95	165
gi|179688514|gb|DC586381.1|DC586381	273	tc	48	GACGAAGACGAAGGAAATCG	AGAGCAGAAAAGAGGGGGAG	59.813	59.95	216
gi|179688493|gb|DC584953.1|DC584953	424	tc	46	AAGTGTCTTCCGTGCCTTGT	CAATCCGTTGAACTCCTGGT	59.769	59.966	153
gi|179688486|gb|DC584946.1|DC584946	271	ct	51	GAGGTCGCGCTGCTATAAAC	AAATGGAACCTCCGGATACC	60.01	60.017	216
gi|179688350|gb|DC586347.1|DC586347	349	at	52	GAGATGCGTGCTTGTTGAGA	GGTTTCTCTCTCCCCACCAT	60.144	60.314	112
gi|179688314|gb|DC584886.1|DC584886	217	ct	44	GCACGAGGCTCTCTCTCTCT	AGTGATGAATCTGGGCTTGG	59.03	60.073	130
gi|179688271|gb|DC586726.1|DC586726	299	agccga	57	TATTGGTTTTGGGTGCAGAC	CGGTGGCGACACTTTATTCT	58.476	60.132	229
gi|179688243|gb|DC584871.1|DC584871	314	tct	37	CACAAAACCTCAACCCCTTG	GGAAGGTGAGGAGAATTGAGC	60.38	60.205	176
gi|179688190|gb|DC584846.1|DC584846	443	ct	55	ATGTCAATCCCTCTTCACGC	AACTTTGCAAATTGGAAGCG	60.081	60.244	107
gi|179688190|gb|DC584846.1|DC584846	443	gccgga	55	TGTCTTTCCGGTTCTTGCTT	ATCGACTCGGGCACTTTATG	59.853	60.096	222
gi|179688157|gb|DC585536.1|DC585536	432	ag	47	CACGAGGGTCAGTTCAGACA	TGGCTGGAGCAGAAGAGATT	59.864	60.096	237
gi|179688147|gb|DC585526.1|DC585526	397	ga	51	GAGGCGAACTCTGAGAGAGAG	CTCGTCTTCTTCAAGGCCAC	58.507	59.989	165
gi|179688141|gb|DC585520.1|DC585520	384	gag	51	CTACAAAGCCCACCACCAAT	CGCCAGACTTGATGATGAGA	59.853	59.942	216
gi|179688119|gb|DC585498.1|DC585498	389	cctc	49	AGGCCCCTTCTCTCTCTCTC	CGGATGCAAGTCTCAACTCA	59.13	59.984	246
gi|179688116|gb|DC585495.1|DC585495	236	ggcgat	44	TCTAGAGGGAATTGGGGTCA	TTCAATCCTTCAATAGTCGCC	59.478	59.172	186
gi|179688116|gb|DC585495.1|DC585495	236	gat	44	TCTAGAGGGAATTGGGGTCA	TTCAATCCTTCAATAGTCGCC	59.478	59.172	186
gi|179688095|gb|DC585474.1|DC585474	310	ggc	59	TCGCCATCTTTCTTGCTTCT	CCTCCGTCTTCACCTCAGTC	60.096	59.835	273
gi|179688043|gb|DC584562.1|DC584562	393	ga	46	GAAAGGCCATCGAGCG	TGGCTTCTCCTCCAAAGATG	58.921	60.331	228
gi|179688034|gb|DC584553.1|DC584553	361	tc	47	TTCTGCTTAATGGAAGGACCA	GCTATTCAGTCGCGGAGAAC	59.693	59.985	117
gi|179688011|gb|DC584530.1|DC584530	268	gct	51	CGAGGGATTTGGTGAAGAAG	AATGCGAAAATAAAACCCCC	59.665	60.022	193
gi|179688005|gb|DC584524.1|DC584524	419	aatctc	51	CCGGTCAATTTCGTCTGTTC	CGGATCTCCAGCTTTGTACC	60.495	59.694	282
gi|179688003|gb|DC584522.1|DC584522	485	ag	58	GCATTTCGGAGCGAATCTA	ATGCTGGTCTGGTCCTTCAC	58.957	60.12	229
gi|179687990|gb|DC584509.1|DC584509	448	ag	48	TTGACCGGAGAGAAACCCTA	CATTCCCACCACGAACTCTT	59.665	59.966	220
gi|179687986|gb|DC584505.1|DC584505	335	tc	46	GCGAATTCAACATCCACCTT	GTTTTGTAGACGCCCTGGAA	59.939	60.11	168
gi|179687978|gb|DC584497.1|DC584497	421	tct	56	GGTTGGATGCTCTCTTCTGC	ATCCGAATTGGGAGCTCTTT	59.957	60.039	282
gi|179687952|gb|DC586031.1|DC586031	345	tc	48	AATTCTCCAGAAGTGCGTGG	AAAATCGGGGAGAAGGAAGA	60.255	60.011	122
gi|179687822|gb|DC585146.1|DC585146	328	ag	49	CACTCCTCGCATCTCTCTCC	AGAGGCGAAAAGGACTCTCC	60.096	59.957	143
gi|179687822|gb|DC585146.1|DC585146	328	ag	49	CACTCCTCGCATCTCTCTCC	AGAGGCGAAAAGGACTCTCC	60.096	59.957	143
gi|179687762|gb|DC585114.1|DC585114	261	tttgct	41	AGGATTGGTTGCTGGAGGTA	GGAACCCGGTGAAAAAGAAT	59.55	60.166	124
gi|179687693|gb|DC584809.1|DC584809	431	tc	43	CAGTCCAGTCCCATCCTCAT	TTAAAGGCGGGTTGTACCAG	59.92	59.99	200
gi|179687693|gb|DC584809.1|DC584809	431	at	43	TCCAGTCCCATCCTCATCTC	TTAAAGGCGGGTTGTACCAG	60.008	59.99	197
gi|179687644|gb|DC584760.1|DC584760	386	tg	54	GGCCTCGCTCTTGTATTTCA	AAACCCGTACAGCAATCGTC	60.352	60	117
gi|179687644|gb|DC584760.1|DC584760	386	ttc	54	GACGATTGCTGTACGGGTTT	GCAGGCTTAGGGTTAGGGTT	60	59.615	255
gi|179687642|gb|DC591922.1|DC591922	442	ccattc	47	GGGGCACTGATGAATGAACT	TTGCCAAGAGTGGACATCAG	59.934	59.831	227
gi|179687642|gb|DC591922.1|DC591922	442	gca	47	GGGGCACTGATGAATGAACT	TTGCCAAGAGTGGACATCAG	59.934	59.831	227
gi|179687636|gb|DC584751.1|DC584751	354	agt	55	CGAGGGAAGTGTTAAACCCA	GTCTTCGATGTCTCCGCTTC	59.964	59.957	286
gi|179687629|gb|DC584744.1|DC584744	435	gaa	46	CTGAACACCACCACCAACAG	GAGAGTGCAGAGGCCGTATC	60.039	59.981	295
gi|179687545|gb|DC585435.1|DC585435	428	agg	52	TCACCTATGTTGAGCAACGC	ACCCAAGCAAAGATCACCAC	59.871	59.973	125
gi|179687510|gb|DC585414.1|DC585414	260	tc	40	CACGAGGATTCGTTCCAGAT	AACCCGTGTCAAAACACTCC	60.073	59.867	132
gi|179687422|gb|DC586612.1|DC586612	435	ttc	44	GCACGAGGCAACTACTCCAT	ATCCATCCTGTCCTCGTCTG	60.285	60.072	182
gi|179687404|gb|DC585364.1|DC585364	373	ga	45	TTGTGGAAACTCACATCCCA	TGTTGTTGTTCGGGAATGAA	59.935	59.941	138
gi|179687400|gb|DC585360.1|DC585360	463	gcg	52	TGAATCCTCTGCAGAACACG	GTGAATTTAAGCGCTGGAGG	59.984	59.845	288
gi|179687380|gb|DC585354.1|DC585354	309	tcc	66	ATCCCCGTCTTCAAGAACCT	GGAGAGGAGGTCGAGGAGAG	59.935	60.482	140
gi|179687369|gb|DC585343.1|DC585343	289	aga	50	CAGAGGGGGAGACAGAGAGA	CATGATAACATGGACACCGC	59.503	59.805	223
gi|179687290|gb|DC585737.1|DC585737	494	ctt	49	CTTTTTCCACTCCCTCCCTC	AGCCATCTCCATCAAACACC	60.045	59.934	199
gi|179687264|gb|DC585711.1|DC585711	374	acat	47	AGAAGCTGCAATCGAATCGT	TGATCAAGACAAGACGCAGG	59.985	59.984	134
gi|179687144|gb|DC585093.1|DC585093	354	tc	45	TGCTGATTCCCTCCAATACC	CCAATAATGTCCCCCTTCCT	59.894	60.011	181
gi|179687135|gb|DC585084.1|DC585084	453	gag	59	TGATCAGTCCCTTGCTACCC	CCACTCGTAAAGCCCTTCAA	60.073	60.241	281
gi|179687095|gb|DC584461.1|DC584461	423	catata	48	TGTTGTCACAGGAACTTGGC	TGAAGCGAAGACGATGACAC	59.726	59.992	133
gi|179687095|gb|DC584461.1|DC584461	423	at	48	TGTTGTCACAGGAACTTGGC	TGAAGCGAAGACGATGACAC	59.726	59.992	133
gi|179687069|gb|DC584449.1|DC584449	367	tct	50	CACGAGGGAGAGAGCAAGAA	GACGTCCTCACCAGTGGATT	60.668	59.969	176
gi|179687064|gb|DC584444.1|DC584444	425	ggc	51	GAAATATTTGCCGTCCAACC	TAGTACATGGCCGGTCCTTC	59.277	59.955	254
gi|179687049|gb|DC585040.1|DC585040	413	tga	38	AAGCCCAAGAAGGGGTCTAA	AATCTTGTCCCGAATGGTTG	60.068	59.79	189
gi|179687039|gb|DC584433.1|DC584433	443	tc	49	GAGGCCCAAGTAGAGCAGAT	GTCGCGGAGCAACTTTTTAG	58.5	60.018	283
gi|179687036|gb|DC584430.1|DC584430	456	agcc	62	ACGAGGGCCATATTCAACG	ACGACGATGTTCAAGAGGCT	60.869	59.874	298
gi|179687006|gb|DC584414.1|DC584414	441	cca	55	ACTGCTCATGGTCAGGAAGG	CTGTTGCTGCAGCTGAACTC	60.261	59.929	204
gi|179686999|gb|DC585018.1|DC585018	329	cag	57	TCGACCTTCACCTTTTCACC	GTCCCTATCTGGTGCTGCTG	60.088	60.823	205
gi|179686972|gb|DC585005.1|DC585005	352	tctg	53	GCACGAGGCACACTCCT	GGTCTCTGGTAACTGGCTGC	58.365	59.874	286
gi|179686972|gb|DC585005.1|DC585005	352	gtctct	53	ACGAGGCACACTCCTCTGTC	GGTCTCTGGTAACTGGCTGC	60.467	59.874	284
gi|179686959|gb|DC584395.1|DC584395	382	caa	46	CACACCCACAAGCATCAAAC	TGGGAACTTCAAAACGGAAG	60.008	60.081	114
gi|179686949|gb|DC584385.1|DC584385	451	acc	53	GCTCTCGCTTATCTGCAACA	AGACCTCGTCACGGAGAGAA	59.326	59.986	296
gi|179683701|gb|DC586786.1|DC586786	478	ctt	56	GCACGAGGCCAGCTTCTAGT	GATCATCGATTTCTCGCACA	62.008	59.763	276
gi|179683676|gb|DC586775.1|DC586775	408	cccca	52	CTCTTACTCCCCTGCTCGTG	GTAACGGTGAGGACGGAGAG	60.005	59.721	280
gi|179683676|gb|DC586775.1|DC586775	408	ct	52	CTCGATCTCTTGCTCGCTCT	GCAGGAGTAGATGCAATCGG	59.997	60.765	273
gi|179683660|gb|DC584692.1|DC584692	384	agca	47	CTTGGGCTCATCGGGTATTA	CGTGGACCTGTTCACAACAC	59.916	60.047	143
gi|179683650|gb|DC586763.1|DC586763	382	tca	53	CCATGTTTCAGAGGCCAAAT	CAAAGCAGTCGTGGAAGTGA	59.933	60.025	194
gi|179683593|gb|DC586537.1|DC586537	374	cat	53	CTCTTCGACATCCCCAACTC	CCGTCAAATCACAACACGAC	59.655	60.008	175
gi|179683577|gb|DC584651.1|DC584651	416	ta	54	CCGTCGAAAGAGAAATCCAG	GTCCGAAGGCCTCACAATTA	59.807	60.074	232
gi|179683551|gb|DC584639.1|DC584639	408	agg	51	CCGCAACTTCCTTCTGTCTC	ATTCGGCATCCTTCAATCTG	59.989	60.036	215
gi|179683535|gb|DC586507.1|DC586507	475	gtgctg	49	TTCTCCCATGCTTCTCTGCT	TTCCAGCATCTCCGTTCTCT	60.096	59.95	107
gi|179683521|gb|DC584623.1|DC584623	403	ga	55	GGAGATCGGCCACAGATTC	CCCTGTGTAGACGCAAGTGA	60.582	59.897	172
gi|179683497|gb|DC586591.1|DC586591	428	caa	59	CGAAGGAAAGCAACGAAAAG	CGTGCGGATTATGGTTCTCT	59.99	60.096	159
gi|179683488|gb|DC586582.1|DC586582	452	ctctcg	50	CTCGCTGCCTTTTCTCTCTC	GCTTGCCAGTTGGGTATGTT	59.454	60	294
gi|179683479|gb|DC586573.1|DC586573	401	ct	52	CACGAGGACCAACTCCACTC	GCCATGCTTTCTCGCTAAAC	60.713	59.988	124
gi|179683470|gb|DC586318.1|DC586318	430	ag	44	GCACGAGGAGAGACAATAAGA	CCAGAAATCGATCGGAAAAA	57.156	60.009	126
gi|179683389|gb|DC585688.1|DC585688	383	gaa	45	ACGAGGGTGGAAAGTGAAGA	TCCCGCAGAAGTACCAATTC	59.697	60.074	223
gi|179683360|gb|DC585659.1|DC585659	391	ct	52	TTCCCTTTCTTTCTGCTCCA	GAGCGAAAAGACTTGGCAAC	59.926	60	238
gi|179683359|gb|DC585658.1|DC585658	359	gt	44	AAGCTCTCCGTACTTACCCG	CCAAATTGAGCTGACCCATT	58.486	59.933	122
gi|179683357|gb|DC585656.1|DC585656	323	tc	55	TCTTCACCGTCCAATCATCA	ATCTGAAAGCAACACCGACC	60.048	60.119	210
gi|179683345|gb|DC585644.1|DC585644	374	cccatt	46	AATCACGGACAGAATCCAGG	TAGCTTTTGCCTGTCAGCCT	59.927	60.154	227
gi|179683345|gb|DC585644.1|DC585644	374	gca	46	AATCACGGACAGAATCCAGG	TAGCTTTTGCCTGTCAGCCT	59.927	60.154	227
gi|179683342|gb|DC585641.1|DC585641	400	tc	52	GAAAACCCTAATTCCGATCCA	AGGAAGCACTGGAGACAGGA	60.137	59.986	211
gi|179683282|gb|DC585942.1|DC585942	449	tc	56	AGGACAACGTCGATCAAAGC	ATGAACTCGGAAACGCATTC	60.263	60.081	296
gi|179683282|gb|DC585942.1|DC585942	449	gcg	56	AGGACAACGTCGATCAAAGC	ATGAACTCGGAAACGCATTC	60.263	60.081	296
gi|179683276|gb|DC585936.1|DC585936	385	ga	51	AAAGTGACGCAGAGAGAGGC	GCCCCTATCACCCCTGTTAT	59.751	60.039	195
gi|179683249|gb|DC585909.1|DC585909	280	gaa	48	GTAGAGGTAGAGGCAGGGGG	TAAATGAGGCCACAAAACCC	60.088	59.801	214
gi|179683231|gb|DC585891.1|DC585891	320	ct	52	TGAGTGGTGTTTTGGCAGTC	TGCCTACCCAAATTACAGACG	59.726	60.004	212
gi|179683223|gb|DC585883.1|DC585883	335	ct	45	CACGAGGCTCCCTTTCTCTC	CAGACTCGCTTACCCAAAGC	61.436	60.015	234
gi|179683172|gb|DC585336.1|DC585336	304	tc	38	GCACGAGGGTTTTGTTGATT	CCCTGAGCCTTTCATACCAA	59.978	60.066	235
gi|179683140|gb|DC585304.1|DC585304	362	cgg	48	GAATTTTGAGGATTTGGCGA	CAACCCCATTCTCATAGGGA	60.016	59.744	127
gi|179683082|gb|DC585246.1|DC585246	405	accac	47	GCCAGTTGCCACTCATTTCT	GTCTGGCAAAAAGGGTTGAA	60.263	60.088	227
gi|179683062|gb|DC584977.1|DC584977	419	ct	48	ACGAGGCCGCTTTTCC	TCTGTGTGTGTGTGGGTGTG	59.875	60.088	228
gi|179682934|gb|DC585224.1|DC585224	412	ag	49	TCCTATCCGAGTCACAACCC	CCAAGCTCGACCATTTCTTC	59.927	59.813	192
gi|179682871|gb|DC584591.1|DC584591	403	ct	48	GAAAGCTCCACCCTTCTCG	GAATCAGCGCAACAGATGAA	59.935	59.955	258
gi|179682800|gb|DC584576.1|DC584576	396	tc	47	TAATTGGCACGCTCTCTCCT	AGCCATCTCTGGAGCAAAAA	59.978	59.955	285
gi|179682677|gb|DC585155.1|DC585155	399	tc	50	CGGTCATGTAAGAGCAAGCA	GGAATCCCAATCCAAATCCT	60.011	59.959	206
gi|179682643|gb|DC586156.1|DC586156	358	gat	48	GCTTGACGAGGAGGAAGATG	GCAGAGACAAGACTTTCCCG	59.95	59.989	220
gi|179682606|gb|DC586147.1|DC586147	434	tcatga	49	GCCAACAGCAGTAGCAAGGT	GATAGAGAGAGTGGCGCTGG	60.462	60.119	186
gi|179682602|gb|DC586143.1|DC586143	406	tc	51	CGAGGCCAAAACAAAACAAT	GACGAAGTCGAAGAAGACGG	59.975	59.989	183
gi|179682562|gb|DC585582.1|DC585582	410	ccaccg	62	ATCGTTCTCCCACTCCACAG	GAAGCTTCACGATCAGGCTC	60.112	60.104	238
gi|179682541|gb|DC585561.1|DC585561	345	gaa	48	TCAGTTTTGTGGTCGCTCTG	GGACTCCAGCTCTTCCTCCT	60.025	59.952	133
gi|179682541|gb|DC585561.1|DC585561	345	ag	48	TCAGTTTTGTGGTCGCTCTG	GGACTCCAGCTCTTCCTCCT	60.025	59.952	133
gi|179682455|gb|DC586498.1|DC586498	464	tc	47	ATGTGTCACGGCTGACTTTG	CAACAGTCCTCATCGCTTCA	59.751	59.984	278
gi|179682446|gb|DC586489.1|DC586489	366	gatc	51	CAATTGGCTGCCTACAATCC	AAACTGGGCAGTAGTGGTGG	60.469	60.028	119
gi|179682433|gb|DC585828.1|DC585828	482	ct	59	GGCTCCACATTCGTTTTTGT	TTTTGGAAAGTGGTTTTGGC	59.978	59.953	173
gi|179682390|gb|DC585813.1|DC585813	439	ccacga	49	CTACCGCCACCACCACC	AATTTGCGGAAGAGTTTGGA	60.988	59.685	101
gi|179682356|gb|DC585807.1|DC585807	189	ggagta	53	GAAGAAGAATGGAAGGAGTCG	GCTCCGGTGAATACTGTCGT	57.988	60.142	118
gi|179682311|gb|DC585790.1|DC585790	322	ct	50	GCACGAGGCTCTCTCTCTCT	TGAACCAAAGGCCTCAAATC	59.03	60.051	143
gi|179682287|gb|DC586442.1|DC586442	499	gttagg	52	GTCAACGGTCCAAAACTCGT	CCACTGTCACAACGCAAACT	60.012	59.794	164
gi|179682285|gb|DC586440.1|DC586440	401	tc	38	GGTTTTTGCCAAGCCAATTA	GCAGGAAAAGCCAGAAAATG	59.943	59.823	262
gi|179682281|gb|DC586436.1|DC586436	372	tc	49	TCTTCCTCTTCCTCTTCCCC	AAGCAGACAACTCTTCCCCA	59.749	59.844	260
gi|179682271|gb|DC585778.1|DC585778	405	tc	60	GCACGAGGCTCTCTCTCTCT	ACAGCTGGCCTCGTTGTAGT	59.03	59.937	252
gi|179682205|gb|DC586416.1|DC586416	159	ct	50	CTTTCGGACTCCAAACCCTT	AGCAAAACGGACAAAGATGC	60.467	60.257	102
gi|179681772|gb|DC586125.1|DC586125	295	tc	43	TCGACGACAAGAAAGAACCC	CATTGGGCGAAAACAAAAAT	60.232	59.81	142
gi|179681760|gb|DC586113.1|DC586113	135	ag	40	ACGAGGGAAGTCCAAAACG	TGGAAACCAAAAAGGAAACAA	60.096	59.456	131
gi|179681731|gb|DC586084.1|DC586084	450	agcacc	62	CCGGAGAGTGCTGTTCAAGT	GCTTCTCTTGCTGGTTCTGG	60.444	60.134	111
gi|179681722|gb|DC586075.1|DC586075	483	ga	57	TGGAAGGAATGCTTTGATCC	AAGGAGAAGGAGAAGCGGAG	60.014	60.088	268
gi|179681722|gb|DC586075.1|DC586075	483	cttctc	57	GCCGCTTCTGGAGAATAAAG	GCCAGCACGGACTTGTAGAT	59.067	60.285	241
gi|179678615|gb|DC583948.1|DC583948	476	cccaag	52	CCTCTTCTCCGCTACCACAG	GCCATTTATCCAGCCAAGAT	60.005	59.001	200
gi|179678610|gb|DC583943.1|DC583943	489	ata	40	CCCTCTTTTCCTAACCGTCC	ACCGTGGAAATTACGGCTTT	59.934	60.721	187
gi|179678552|gb|DC583885.1|DC583885	330	cag	49	TAATCTGCAGCAGCATCAGC	TTGAAGCTGGATTTGGCTCT	60.274	59.955	151
gi|179678530|gb|DC583863.1|DC583863	492	ct	44	CGGCTCCCTTCTCCTCTGTA	ACTTCGTCTTGATTCGCCAC	61.808	60.263	213
gi|179678524|gb|DC583857.1|DC583857	452	ag	56	CCATAAACAGTCAGCGAGGA	GAATGCGGAGAGAGAGTTGG	58.874	59.95	149
gi|179678328|gb|DC583773.1|DC583773	343	aatt	33	GGTGCAGAGAGACGAACTCC	GCGCGTATCATGAACGGTAT	59.993	60.887	163
gi|179678254|gb|DC584129.1|DC584129	423	ag	49	CGAGGCTCACTTTCACTTCC	CCTTGCTAGCAGCCAATTTC	59.989	59.982	212
gi|179678245|gb|DC584120.1|DC584120	446	ct	41	CTCAGCGCACACACACAC	CTCCCTCTGAACCCATCAAA	58.406	60.042	242
gi|179678244|gb|DC584119.1|DC584119	426	ct	54	GCCTTGCTGTGTCTTCAACC	CGATTTGGTGGCGTAGATTT	60.844	59.96	189
gi|179678226|gb|DC584101.1|DC584101	410	agc	47	GCGCACCGAACGTACTTACT	CGGGAACATACGCCATTATC	60.334	60.175	146
gi|179678171|gb|DC584083.1|DC584083	449	caagag	51	TCAACCTCATCTCCTCCACC	TGGCAAAATCAGAAACCCTC	60.048	60.051	204
gi|179678168|gb|DC584080.1|DC584080	473	catt	49	ACGAGGCTCCCTCAAAATCT	TCAGAGGAAGACCTGGGAGA	60.212	59.913	289
gi|179678168|gb|DC584080.1|DC584080	473	cga	49	ACGAGGCTCCCTCAAAATCT	TCAGAGGAAGACCTGGGAGA	60.212	59.913	289
gi|179678158|gb|DC584070.1|DC584070	320	ccggcg	65	CATCCAAGCCGTAAAAGGAA	GACGAGGGTGAGATGGGTAA	60.067	59.927	124
gi|179678148|gb|DC584060.1|DC584060	352	aat	31	CCGTTGTTGAAATGTGTTGG	TCAGTTCCGGTCAGTAGCAA	59.857	59.44	293
gi|179678119|gb|DC584031.1|DC584031	332	tat	38	TGGCCGATATTCATCCTCTC	CAGAACTTTGAAGCATCGCA	59.998	60.134	106
gi|179678091|gb|DC584003.1|DC584003	400	ag	51	TCAAAGCTCAGAGTCAGCCA	GAAGACGGAGAGGGTGATGA	59.855	60.199	130
gi|179678069|gb|DC583981.1|DC583981	496	cctccg	61	CTCTCTCTGTGAACTCCCGC	GGTGACAACGACCAGAGACA	60.135	59.712	119
gi|179677978|gb|DC584349.1|DC584349	459	ct	51	AGGCTCAAGCTTTTGCTCC	CATGTCCAGTCGTCTTCCCT	59.708	60.112	163
gi|179677975|gb|DC584346.1|DC584346	431	ttc	55	GAGGCCTCCTCTCGTTCTTC	GTCGGAATCTTTCTGGGTCA	60.477	60.05	194
gi|179677953|gb|DC584324.1|DC584324	389	ag	51	TGAAGGCAGTTTTACCCGTC	AGCGACTGAAAGAGCAGAGC	60.11	60.043	147
gi|179677834|gb|DC584315.1|DC584315	464	tcgtct	42	CCAGTCTGTGCTGTCATTGG	GTGTTCATCAACGCCTTCCT	60.309	60.119	165
gi|179677806|gb|DC584287.1|DC584287	389	ag	50	AGAAAGCAGAAGTCCACCGA	GGCTAAGCCTGATGAGATCG	59.989	59.939	111
gi|179677803|gb|DC584284.1|DC584284	359	tct	48	TTACACGAATTTTCAGGCCC	TCCAAAAATCAACCTCCCAC	59.938	59.767	179
gi|179677773|gb|DC584254.1|DC584254	451	cac	51	TCTTCTGCTAGGGTTGCCTC	AACAGGTTGAGGAGGGGTTT	59.574	59.834	142
gi|179677742|gb|DC584223.1|DC584223	352	ggcctc	49	CGAGCACTTCTCTATTCTCCA	GTGGAGAGTTTTGCAACGGT	57.315	60.156	123
gi|179677741|gb|DC584222.1|DC584222	376	ta	48	CCGTCATCTTCACCCACTTT	AATGGTGGTTTTGGGTTTGA	59.966	60.066	252
gi|179677481|gb|DC584186.1|DC584186	347	ct	44	GGGTTTTCTCATTTCTGCGT	CCGTGGAGCAGGATACACTT	59.174	60.134	203
